# Supplementary material for: Laxative Effects of a Standardized Extract of Dendropanax morbiferus H. Léveille Leaves on Experimental Constipation in Rats
Source: Medicina (Kaunas). 2021 Oct 22;57(11):1147. doi: 10.3390/medicina57111147 (PMC8619072; doi:10.3390/medicina57111147)
Supplement: Supplementary file 1 [file medicina-57-01147-s001.zip]

Archive with 1 entries (1 files):
- medicina-1430122-supplementary.pdf
